# Supplementary material for: Comparative Pharmacokinetics of Lutein and Zeaxanthin from Phospholipid, Liposomal, and MCT Formulations in SD Rats
Source: Pharmaceutics. 2025 Dec 2;17(12):1552. doi: 10.3390/pharmaceutics17121552 (PMC12736751; doi:10.3390/pharmaceutics17121552)
Supplement: Supplementary file 1 [file pharmaceutics-17-01552-s001.zip]

Archive with 1 entries (1 files):
- pharmaceutics-3961890-supplementary.pdf
